# Supplementary material for: Endogenous piRNAs Can Interact with the Omicron Variant of the SARS-CoV-2 Genome
Source: Curr Issues Mol Biol. 2023 Apr 3;45(4):2950–64. doi: 10.3390/cimb45040193 (PMC10136802; doi:10.3390/cimb45040193)
Supplement: Supplementary file 1 [file cimb-45-00193-s001.zip]

Archive with 1 entries (1 files):
- cimb-2227970-supplementary.pdf
